# Supplementary material for: Application of a Screen-Printed Sensor Modified with Carbon Nanofibers for the Voltammetric Analysis of an Anticancer Disubstituted Fused Triazinone
Source: Int J Mol Sci. 2022 Feb 23;23(5):2429. doi: 10.3390/ijms23052429 (PMC8910141; doi:10.3390/ijms23052429)
Supplement: Supplementary file 1 [file ijms-23-02429-s001.zip]

Archive with 1 entries (1 files):
- ijms-1611783-supplementary.pdf
